# Supplementary material for: Accumulating the key proteomic signatures associated with delirium: Evidence from systematic review
Source: PLoS One. 2024 Dec 19;19(12):e0309827. doi: 10.1371/journal.pone.0309827 (PMC11658594; doi:10.1371/journal.pone.0309827)
Supplement: S2 File — (XLSX) [file pone.0309827.s002.xlsx]

## Sheet: Cohort
Table A1. Quality score assessment for cohort study
#	Quality Assessment Indicators	Hirsch et al, 2016	Kazmierski J et al, 2014	Miao et al, 2018	Ritter et al, 2014	Sun et al, 2016	Van Munster et al, 2008	Westhoff et al, 2013	Heinrich M et al, 2021	Van Munster et al, 2010	Yamanashi T et al, 2021	Yamanashi T et al, 2021	Steimer M et al, 2021	Nekrosius et al 2019	Ballweg T et at 2021	Van Munster BC et al, 2010	Ka´zmierski J et al, 2021	Ye C et al, 2020	Plaschke K et al, 2010	Erikson K et al, 2019	Menzenbach J et al, 2021	Hall RJ et al, 2013	Chai Lv et al, 2021	Khan BA et al, 2013	Mao M et al, 2022	Khan BA et al, 2020	Neerland et al 2016	Girard TD et al 2012	Maes M et al, 2022	Pfister D et al, 2008	Cerejeira et al 2012	Rooij SE et al, 2007	McNeil JB et al, 2019	Klimiec Moskal et al, 2021	Cape E et al, 2014	Lindblom RPF et al 2018	Skrede et al 2015	Brattinga et al 2022	Chen BY et al 2019	Shen H et al 2016	Brown et al 2024	Imai T et al 2023	Kim HJ et al 2023	Klimiec-Moskal et al 2023	Liang F et al 2023	Nübel J et al 2023	Oren RL et at 2023	Plaschke K et al 2023	Ruhnau et al 2023
Q1	Were the two groups similar and recruited from the same population?	1	1	1	1	1	1	1	1	1	1	1	1	1	1	1	1	1	1	1	1	1	1	1	1	1	1	1	1	1	1	1	1	1	1	1	1	1	1	1	1	1	1	1	1	1	1	1	1
Q2	Were the exposures measured similarly to assign people to both exposed and unexposed groups?	1	1	1	1	1	1	1	1	1	1	1	1	1	1	1	1	1	1	1	1	1	1	1	1	1	1	1	1	1	1	1	1	1	1	1	1	1	1	1	1	1	1	1	1	1	1	1	1
Q3	Was the exposure measured in a valid and reliable way?	1	1	1	1	1	1	1	1	1	1	1	1	1	1	1	1	1	1	1	1	1	1	1	1	1	1	1	1	1	1	1	1	1	1	1	1	1	1	1	1	1	1	1	1	1	1	1	1
Q4	Were confounding factors identified?	1	1	1	1	1	1	1	1	1	1	*	1	1	*	1	1	1	1	1	1	1	1	1	1	1	1	1	1	1	1	1	1	1	1	1	1	1	1	1	1	1	1	1	1	1	1	*	1
Q5	Were strategies to deal with confounding factors stated?	1	1	1	1	1	1	1	1	1	1	*	1	1	0	1	1	1	1	1	1	*	1	1	1	1	1	1	1	*	1	*	1	1	1	1	1	1	1	1	1	1	1	1	0	*	0	0	0
Q6	Were the groups/participants free of the outcome at the start of the study (or at the moment of exposure)?	*	*	1	*	1	1	1	1	1	1	1	1	1	1	1	1	1	1	1	*	*	1	1	1	1	1	1	1	1	*	1	1	*	*	*	*	1	1	1	1	*	1	*	1	*	1	1	1
Q7	Were the outcomes measured in a valid and reliable way?	1	1	1	1	1	1	1	1	1	1	1	1	1	1	1	1	1	1	1	1	1	1	1	1	1	1	1	1	1	1	1	1	1	1	1	1	1	1	1	1	1	1	1	1	1	1	1	1
Q8	Was the follow-up time reported and sufficiently long enough for outcomes to occur?	1	1	1	1	1	1	1	1	1	1	1	1	1	1	1	1	1	1	1	1	1	1	1	1	1	1	1	1	1	1	1	1	1	1	1	1	1	1	1	1	*	1	1	1	1	1	1	1
Q9	Was follow-up completed, and if not, were the reasons to loss to follow-up described and explored?	0	0	*	0	*	*	1	*	*	*	*	*	*	*	*	*	*	*	*	*	*	*	*	*	*	1	1	*	*	*	*	*	*	*	*	*	1	1	*	*	*	*	*	*	*	*	*	*
Q10	Were strategies to address incomplete follow-up utilised?	0	0	*	0	*	*	*	*	*	0	0	*	*	*	*	*	*	*	*	*	*	*	*	*	*	1	1	*	*	*	*	*	*	*	*	*	1	*	*	*	*	*	*	*	*	*	*	*
Q11	Was appropriate statistical analysis used?	1	1	1	1	1	1	1	1	1	1	1	1	1	1	1	1	1	1	1	1	1	1	1	1	1	1	1	1	1	1	1	1	1	1	1	1	1	1	1	1	1	1	1	1	1	1	1	1
	Overall quality score	8	8	9	8	9	9	10	9	9	9	7	9	9	7	9	9	9	9	9	8	7	9	9	9	9	11	11	9	8	8	8	9	8	8	8	8	11	10	9	9	7	9	8	8	7	8	7	8
	Note: yes = 1, no = 0, *= unclear (= 0.5); quality assessment decision rules for 11 scales (i) poor if the overall quality score ≤ 5, (ii) medium if overall quality score is 6 to 9, and (iii) high if the overall quality score > 9
[truncated: 5 more columns]

## Sheet: Case-Control
	Table A2. Quality score assessment for case-control
#	Quality Assessment Indicators	Egberts et al, 2015	Vasunilashorn SM et al, 2015	Vasunilashorn SM et al, 2019	Terrelonge M et al, 2022	Vasunilashorn SM et al, 2022	Szwed K et al, 2021	Wang B et al, 2022	Xu WB et al, 2019	Yuan Y et al, 2020	Peters van Ton AM et al, 2020	Dillon St et al 2023	Dönmezler S et al 2023	Khan SH et al 2023	Leung JM et al 2023	Liu X et al 2023	Shyam R et al 2023b	Shyam R et al 2023a	Wiredu K et al 2023
Q1	Were the groups comparable other than the presence of disease in cases or the absence of disease in controls?	1	1	1	1	1	1	1	1	1	1	1	1	1	1	1	1	1	1
Q2	Were cases and controls matched appropriately?	*	1	1	1	1	1	1	1	1	*	1	1	1	1	1	1	1	1
Q3	Were the same criteria used for the identification of cases and controls?	1	1	1	1	1	1	1	1	1	1	1	1	1	1	1	1	1	1
Q4	Was exposure measured in a standard, valid and reliable way?	1	1	1	1	1	1	1	1	1	1	1	1	1	1	1	1	1	1
Q5	Was exposure measured in the same way for cases and controls?	1	1	1	1	1	1	1	1	1	1	1	1	1	1	1	1	1	1
Q6	Were confounding factors identified?	1	1	1	1	1	*	1	*	1	1	1	1	1	1	1	0	0	0
Q7	Were strategies to deal with confounding factors stated?	*	*	*	1	*	*	1	*	1	1	*	1	1	1	0	0	0	0
Q8	Were outcomes assessed in a standard, valid and reliable way for cases and controls?	1	1	1	1	1	1	1	1	1	1	1	1	1	1	1	1	1	1
Q9	Was the exposure period of interest long enough to be meaningful?	1	1	1	1	1	1	1	1	1	1	1	*	*	*	*	1	1	1
Q10	Was appropriate statistical analysis used?	1	1	1	1	1	1	1	1	1	1	1	1	1	1	1	1	1	1
	Overall quality score	8	9	9	10	9	8	10	8	10	9	9	9	9	9	8	8	8	8
	Note: yes= 1, no= 0, *= unclear= 0.5; quality assessment decision rules for 10 scales: (i) poor if the overall quality score < 6, (ii) medium if the overall quality score is 6 to 8, and (iii) high if the overall quality scores > 8

## Sheet: RCT
	Table A3. Quality score assessment for randomized control trials
#	Quality Assessment Indicators	Khan SH et al 2022	Rhee J et al, 2021	Tang C et al, 2019
Q1	Was true randomization used for assignment of participants to treatment groups?	1	1	1
Q2	Was allocation to treatment groups concealed?	1	1	1
Q3	Were treatment groups similar at the baseline?	1	1	1
Q4	Were participants blind to treatment assignment?	1	1	1
Q5	Were those delivering the treatment blind to treatment assignment?	1	1	1
Q6	Were treatment groups treated identically other than the intervention of interest?	*	*	*
Q7	Were outcome assessors blind to treatment assignment?	1	1	1
Q8	Were outcomes measured in the same way for treatment groups?	1	1	1
Q9	Were outcomes measured in a reliable way	1	1	1
Q10	Was follow up complete and if not, were differences between groups in terms of their follow up adequately described and analysed?	*	1	1
Q11	Were participants analysed in the groups to which they were randomized?	1	1	1
Q12	Was appropriate statistical analysis used?	1	1	1
Q13	Was the trial design appropriate and any deviations from the standard RCT design (individual randomization, parallel groups) accounted for in the conduct and analysis of the trial?	1	1	1
	Overall quality score	11	12	12
	Note: yes =1, no = 0, *= unclear (= 0.5); quality assessment decision rules for 13 scales: (i) poor if the overall quality score < 7, (ii) medium if overall quality score is 8 to 11, and (iii) high if the overall quality score > 11

## Sheet: Cross-sectional
	Table A4. Quality score assessment for cross-sectional
#	Quality Assessment Indicators	Ritchie CW et al, 2014	Boogaard MVD et al, 2011
Q1	Were the criteria for inclusion in the sample clearly defned?	1	1
Q2	Were the study subjects and the setting described in detail?	1	1
Q3	Was the exposure measured in a valid and reliable way?	1	1
Q4	Were objective, standard criteria used for measurement of the condition?	1	1
Q5	Were confounding factors identifed?	1	1
Q6	Were strategies to deal with confounding factors stated?	1	1
Q7	Were the outcomes measured in a valid and reliable way?	1	1
Q8	Was appropriate statistical analysis used?	1	1
	Overall quality score	8	8
	Note: yes =1, no = 0, *= unclear (= 0.5); quality assessment decision rules for 8 scales: (i) poor if the overall quality score < 5, (ii) medium if overall quality scores is 5 to 6, and (iii) high if the overall quality scores > 6

## Sheet: Longitudinal Study
	Table A5. Quality score assessment for longitudinal study
#	Quality Assessment Indicators	Adamis et al, 2009	Zhang Y et al 2023
Q1	Were the criteria for inclusion in the sample clearly defined?	1	1
Q2	Were the study subjects and the setting described in detail?	1	1
Q3	Was the exposure measured in a valid and reliable way?	1	1
Q4	Were objective, standard criteria used for measurement of the condition?	1	1
Q5	Were confounding factors identified?	1	1
Q6	Were strategies to deal with confounding factors stated?	*	*
Q7	Were the outcomes measured in a valid and reliable way?	1	1
Q8	Was appropriate statistical analysis used?	1	1
	Overall quality score	7	7
	Note: yes =1, no = 0, *= unclear (= 0.5); quality assessment decision rules for 8 scales: (i) poor if the overall quality score < 5, (ii) medium if overall quality scores is 5 to 6, and (iii) high if the overall quality scores > 6
