# Supplementary material for: Accumulating the key proteomic signatures associated with delirium: Evidence from systematic review
Source: PLoS One. 2024 Dec 19;19(12):e0309827. doi: 10.1371/journal.pone.0309827 (PMC11658594; doi:10.1371/journal.pone.0309827)
Supplement: S4 File — (XLSX) [file pone.0309827.s004.xlsx]

## Sheet: Sheet1
The number of unique proteins/gene encoded proteins collected from the included articles in this systematic literature review
Unique proteins	Number of studies covered
IL-6	29
CRP	16
IL-8	11
S100B	10
IL-10	8
TNF-a	7
IL-1b	6
Cortisol	5
MCP-1	5
GFAP	4
IGF-1	4
IL-1ra	4
NFL	4
CHI3L1	3
IL-2	3
STNFR-1	3
TIMP-1	3
a-SYN	2
CCL2	2
CCL27	2
CTSV	2
CX3CL1	2
CXCL6	2
ICAM-1	2
IFN-G	2
IL-12	2
MICA	2
MIF	2
Neopterin	2
P-Tau	2
sIL-6R	2
STNFR-2	2
THBS1	2
C4A	1
C5a	1
Cadherin-12	1
CADM3	1
CAH3	1
CASP8	1
CATB	1
CCL11	1
CCL16	1
CCL28	1
CD177	1
CD200R1	1
CD274	1
CD300C	1
CD38	1
CD97	1
CDH1	1
CFL1	1
CH3L1	1
CHKB	1
CHRDL1	1
CHRM2	1
CHRM4	1
CKM	1
COMT	1
CP	1
CRTAM	1
CST5	1
CTSD	1
CTSS	1
CXCL11	1
DCN	1
DINER	1
DRD2	1
DRD3	1
EFNA4	1
eGFR	1
ENRAGE	1
EZH2	1
EZR	1
F9	1
FAM107B	1
FCGR3B	1
FGF-16	1
FGG	1
FGL1	1
FKBP5	1
FLT-31	1
FN1.3	1
FN1.4	1
FSTL1	1
Gal-3BP	1
Gasdermin D	1
GlutaR	1
GNLY	1
H2AFZ	1
HAGH	1
HAPLN1	1
HGF	1
HO1	1
HPX	1
HSP60	1
IBP2	1
ICOS	1
IFN-a	1
IGFBP2	1
IgHV3	1
IL-1	1
IL-1a	1
IL-25	1
IL-4	1
IL-5	1
IL-5ra	1
INS	1
ITIH3	1
KIBRA	1
KLKB1	1
KLOTHO	1
Lp-PLA2	1
LRIG3	1
LTBR	1
MAN1A1	1
MCP4	1
MIA	1
MIP-1a	1
MIP-1B	1
MMP14	1
MMP-9	1
MSN	1
MTNR1B	1
MUC1	1
NAAA	1
NAMPT	1
NBL1	1
NCAN	1
N-Cdase	1
NEP	1
NGAL	1
NGF	1
NrCAM	1
NSE	1
NSP	1
ORM1	1
PAI-1	1
PAPPA	1
PARK7	1
PCT	1
PEPA3	1
PER2	1
PF4	1
PGE2	1
PKC-Z	1
PLA2G2A	1
PLG	1
PMP2	1
PON1	1
PPIF	1
PRKCA	1
proBNP	1
PROC	1
procalcitonin	1
Protein C	1
PTPN6	1
RAGE	1
RETN	1
RGMA	1
RSPO1	1
RTN4R	1
SAA1	1
SAA2	1
SCF	1
SDC-1	1
SERPINA3	1
SERPING1	1
sFGL2	1
SFRP2	1
SIRT1	1
SLC6A3	1
SMOC2	1
STREM-2	1
STX1A	1
Tau-PT181	1
Tau-PT217	1
TGF-B1	1
THPO	1
THY1	1
TNF	1
TNFRSF1A	1
TNFSF9	1
TNKRSF21	1
TR4	1
Troponin-1	1
T-tau	1
VCAM-1	1
VEGF	1
WFIKKN1	1
Total	313
