# Supplementary material for: Accumulating the key proteomic signatures associated with delirium: Evidence from systematic review
Source: PLoS One. 2024 Dec 19;19(12):e0309827. doi: 10.1371/journal.pone.0309827 (PMC11658594; doi:10.1371/journal.pone.0309827)
Supplement: S2 Table — (XLSX) [file pone.0309827.s006.xlsx]

## Sheet: Excluded articles
Title	Authors	Abstract	Published Year	Journal	DOI	Study	Reason for Exclusion	Recorded in PRISMA Flowchart	Independent Reviewers	Screening Time
Deliryum Patofizyolojisinde CRP, TNF-╬▒ ve IGF-1'in Rol├╝.	├çInar, Mehmet Alper; Balik├çI, Adem; Serto─₧Lu, Erdim; Ak, Mehmet; Serdar, Muhittin A.; ├ûZmenler, Kamil Nahit	Introduction: Delirium is a common and life-threatening neuropsychiatric syndrome. Diagnosing delirium can be challenging, which increases mortality and mortality rates and health care costs. The biologic model of delirium is not definite yet, but evidence supports a cholinergic deficiency model. Delirium may be the result of processes and drugs that trespass a compromised blood-brain barrier. We…	2014	Archives of Neuropsychiatry / Noropsikiatri Arsivi	10.5152/npa.2014.6999	├çInar 2014	Exclusion reason: Non-English;	Non-English Article	Md Parvez Mosharaf and Rashidul Alam Mahmud	Early January 2024
Systemic interleukin-6 inhibition ameliorates acute neuropsychiatric phenotypes in a murine model of acute lung injury.	Anwar F; Sparrow NA; Rashid MH; Guidry G; Gezalian MM; Ley EJ; Koronyo-Hamaoui M; Danovitch I; Ely EW; Karumanchi SA; Lahiri S	Acute neuropsychiatric impairments occur in over 70% of patients with acute lung injury. Mechanical ventilation is a well-known precipitant of acute lung injury and is strongly associated with the development of acute delirium and anxiety phenotypes. In prior studies, we demonstrated that IL-6 mediates neuropathological changes in the frontal cortex and hippocampus of animals with mechanical vent…	2022	Crit Care	10.1186/s13054-022-04159-x	Anwar 2022	Exclusion reason: Wrong setting;	Irrelevant Study Settings		Early January 2024
Altered expression profiles of clock genes hPer1 and hPer2 in peripheral blood mononuclear cells of cancer patients undergoing surgery.	Azama T; Yano M; Oishi K; Kadota K; Hyun K; Tokura H; Nishimura S; Matsunaga T; Iwanaga H; Miki H; Okada K; Hiraoka N; Miyata H; Takiguchi S; Fujiwara Y; Yasuda T; Ishida N; Monden M	Patients undergoing surgery often develop symptoms of circadian rhythm disorders such as insomnia or delirium. However, the effect of surgery on the biological clock remains unknown. The present study examines the expression of clock genes in peripheral blood mononuclear cells (PBMCs) and measures plasma hormone concentrations in patients with esophageal cancer and early gastric cancer who underw…	2007	Life Sci	10.1016/j.lfs.2006.11.048	Azama 2007	Exclusion reason: Wrong patient population;	Out of scope study population		Early January 2024
The stress response to surgery and postoperative delirium: evidence of hypothalamic-pituitary-adrenal axis hyperresponsiveness and decreased suppression of the GH/IGF-1 Axis.	Cerejeira J; Batista P; Nogueira V; Vaz-Serra A; Mukaetova-Ladinska EB	INTRODUCTION: The aim of this study is to determine whether postoperative delirium is associated with dysregulation of hypothalamic-pituitary-adrenal and growth hormone/insulin-like growth factor 1 (GH/IGF-1) responses following acute systemic inflammation. METHODS: Plasma levels of cortisol, IGF-1, C-reactive protein, interleukin (IL)-6, IL-8, and IL-10 were measured before and after surgery in …	2013	J Geriatr Psychiatry Neurol	10.1177/0891988713495449	Cerejeira 2013	Exclusion reason: Wrong outcomes;	Irrelevant outcome/indication		Early January 2024
E4BP4 Coordinates Circadian Control of Cognition in Delirium.	Chen M; Zhang L; Shao M; Du J; Xiao Y; Zhang F; Zhang T; Li Y; Zhou Q; Liu K; Wang Z; Wu B	Improved understanding of the etiologies of delirium, a common and severe neuropsychiatric syndrome, would facilitate the disease prevention and treatment. Here, the authors invesitgate the role of circadian rhythms in the pathogenesis of delirium. They observe perturbance of circadian rhythms in mouse models of delirium and disrupted clock gene expression in patients with delirium. In turn, phys…	2022	Adv Sci (Weinh)	10.1002/advs.202200559	Chen 2022	Exclusion reason: Wrong setting;	Irrelevant Study Settings		Early January 2024
Scopolamine promotes neuroinflammation and delirium-like neuropsychiatric disorder in mice.	Cheon SY; Koo BN; Kim SY; Kam EH; Nam J; Kim EJ	Postoperative delirium is a common neuropsychiatric syndrome resulting a high postsurgical mortality rate and decline in postdischarge function. Extensive research has been performed on both human and animal delirium-like models due to their clinical significance, focusing on systematic inflammation and consequent neuroinflammation playing a key role in the pathogenesis of postoperative cognitive…	2021	Sci Rep	10.1038/s41598-021-87790-y	Cheon 2021	Exclusion reason: Wrong setting;	Irrelevant Study Settings		Early January 2024
Hyperammonemia after capecitabine associated with occult impairment of the urea cycle.	Chu G; Salzman J	BACKGROUND: Cancer patients receiving chemotherapy often complain of "chemobrain" or cognitive impairment, but mechanisms remain elusive. METHODS: A patient with gastric cancer developed delirium and hyperammonemia after chemotherapy with the 5-fluorouracil pro-drug capecitabine. Exome sequencing facilitated a search for mutations among 43 genes associated with hyperammonemia and affecting the ur…	2019	Cancer Med	10.1002/cam4.2036	Chu 2019	Exclusion reason: Wrong patient population;	Out of scope study population		Early January 2024
Methylprednisolone and inflammatory stress response in older people undergoing surgery for hip fracture: a secondary analysis of a randomized controlled trial.	Clemmesen CG; Tavenier J; Andersen O; Palm H; Foss NB	PURPOSE: The inflammatory response to surgery can cause organ dysfunction that results in postoperative complications, including delirium. Methylprednisolone is an anti-inflammatory drug and could mitigate stress responses. This purpose of the study is to investigate the effects of a single high-dose methylprednisolone on various biomarkers in older people undergoing surgery for hip fractures. ME…	2019	Eur Geriatr Med	10.1007/s41999-019-00231-y	Clemmesen 2019	Exclusion reason: Wrong indication;	Irrelevant outcome/indication		Early January 2024
Metabolomics and computational analysis of the role of monoamine oxidase activity in delirium and SARS-COV-2 infection.	Cuperlovic-Culf M; Cunningham EL; Teimoorinia H; Surendra A; Pan X; Bennett SAL; Jung M; McGuiness B; Passmore AP; Beverland D; Green BD	Delirium is an acute change in attention and cognition occurring inΓÇë~ΓÇë65% of severe SARS-CoV-2 cases. It is also common following surgery and an indicator of brain vulnerability and risk for the development of dementia. In this work we analyzed the underlying role of metabolism in delirium-susceptibility in the postoperative setting using metabolomic profiling of cerebrospinal fluid and blood…	2021	Sci Rep	10.1038/s41598-021-90243-1	Cuperlovic-Culf 2021	Exclusion reason: Wrong patient population;	Out of scope study population		Early January 2024
Prophylactic Minocycline for Delirium in Critically Ill Patients: A Randomized Controlled Trial.	Dal-Pizzol F; Coelho A; Simon CS; Michels M; Corneo E; Jeremias A; Dam├ísio D; Ritter C	BACKGROUND: Delirium is a potentially severe form of acute encephalopathy. Minocycline has neuroprotective effects in animal models of neurologic diseases; however, data from human studies remain scarce. RESEARCH QUESTION: Does the neuroprotective effect of minocycline prevent delirium occurrence in critical ill patients?. STUDY DESIGN AND METHODS: This study was a randomized, placebo-controlled,…	2023	Chest	10.1016/j.chest.2023.11.041	Dal-Pizzol 2023	Exclusion reason: Wrong outcomes;	Irrelevant outcome/indication		Early January 2024
Polymorphisms in the melatonin receptor 1B gene and the risk of delirium.	de Jonghe A; de Rooij S; Tanck MW; Sijbrands EJ; van Munster BC	BACKGROUND/AIMS: A disturbed sleep-wake rhythm cycle can be seen in delirium and as melatonin regulates this cycle via melatonin receptors, genetic variations in these receptors may contribute to susceptibility to delirium. The purpose of this study was to investigate whether genetic variants in the melatonin receptor 1B (MTNR1B) gene are associated with delirium. METHODS: Elderly medical and hip…	2012	Dement Geriatr Cogn Disord	10.1159/000339231	deJonghe 2012	Exclusion reason: Wrong outcomes;	Irrelevant outcome/indication		Early January 2024
Diagnostic accuracy of HMGB-1, sTREM-1, and CD64 as markers of sepsis in patients recently admitted to the emergency department.	G├ímez-D├¡az LY; Enriquez LE; Matute JD; Vel├ísquez S; G├│mez ID; Toro F; Ospina S; Bedoya V; Arango CM; Valencia ML; De La Rosa G; G├│mez CI; Garc├¡a A; Pati├▒o PJ; Jaimes FA	OBJECTIVES: The objectives were to evaluate the diagnostic accuracy for sepsis in an emergency department (ED) population of the cluster of differentiation-64 (CD64) glycoprotein expression on the surface of neutrophils (nCD64), serum levels of soluble triggering receptor expressed on myeloid cells-1 (s-TREM-1), and high-mobility group box-1 protein (HMGB-1). METHODS: Patients with any of the fol…	2011	Acad Emerg Med	10.1111/j.1553-2712.2011.01113.x	G├ímez-D├¡az 2011	Exclusion reason: Wrong outcomes;	Irrelevant outcome/indication		Early January 2024
Multivariable model of postoperative delirium in cardiac surgery patients: proteomic and demographic contributions.	Gon├ºalves M; Khera T; Otu HH; Narayanan S; Dillon ST; Shanker A; Gu X; Jung Y; Ngo LH; Marcantonio ER; Libermann TA; Subramaniam B	BACKGROUND: Delirium following cardiac surgery is common, morbid, and costly, but may be prevented with risk stratification and targeted intervention. Preoperative protein signatures may identify patients at increased risk for worse postoperative outcomes, including delirium. In this study, we aimed to identify plasma protein biomarkers and develop a predictive model for postoperative delirium in…	2023	medRxiv	10.1101/2023.05.30.23289741	Gon├ºalves 2023	Exclusion reason: Not peer-reviewed;	Irrelevant outcome/indication		Early January 2024
Glial injury in neurotoxicity after pediatric CD19-directed chimeric antigen receptor T cell therapy.	Gust J; Finney OC; Li D; Brakke HM; Hicks RM; Futrell RB; Gamble DN; Rawlings-Rhea SD; Khalatbari HK; Ishak GE; Duncan VE; Hevner RF; Jensen MC; Park JR; Gardner RA	OBJECTIVE: To test whether systemic cytokine release is associated with central nervous system inflammatory responses and glial injury in immune effector cell-associated neurotoxicity syndrome (ICANS) after chimeric antigen receptor (CAR)-T cell therapy in children and young adults. METHODS: We performed a prospective cohort study of clinical manifestations as well as imaging, pathology, CSF, and…	2019	Ann Neurol	10.1002/ana.25502	Gust 2019	Exclusion reason: Wrong patient population;	Out of scope study population		Early January 2024
Perioperative cerebrospinal fluid and plasma inflammatory markers after orthopedic surgery.	Hirsch J; Vacas S; Terrando N; Yuan M; Sands LP; Kramer J; Bozic K; Maze MM; Leung JM	BACKGROUND: Postoperative delirium is prevalent in older patients and associated with worse outcomes. Recent data in animal studies demonstrate increases in inflammatory markers in plasma and cerebrospinal fluid (CSF) even after aseptic surgery, suggesting that inflammation of the central nervous system may be part of the pathogenesis of postoperative cognitive changes. We investigated the hypoth…	2016	J Neuroinflammation	10.1186/s12974-016-0681-9	Hirsch 2016	Exclusion reason: Wrong patient population;	Out of scope study population		Early January 2024
Cerebrospinal Fluid S100B and Alzheimer's Disease Biomarkers in Hip Fracture Patients with Delirium.	Hov KR; Bolstad N; Idland AV; Zetterberg H; Blennow K; Chaudhry FA; Frihagen F; R├ªder J; Wyller TB; Watne LO	OBJECTIVES: This study aimed to investigate the relationship between cerebrospinal fluid (CSF) S100B astrocyte-derived protein and delirium and to perform stratified analyses according to clinical and CSF markers of dementia. METHODS: We performed a prospective cohort study in a university hospital setting. The participants were patients admitted for hip fracture (n = 98) or for elective surgery …	2017	Dement Geriatr Cogn Dis Extra	10.1159/000481853	Hov 2017	Exclusion reason: Wrong patient population;	Out of scope study population		Early January 2024
Reduced Expression of Circadian Clock Genes in Male Alcoholic Patients HUANG ET AL. CIRCADIAN CLOCK GENE EXPRESSION IN ALCOHOLICS.	Huang, Ming-Chyi; Ho, Chia-Wei; Chen, Chun-Hsin; Liu, Shing-Cheng; Chen, Chiao-Chicy; Leu, Sy-Jye	There are clear interactions between chronic alcohol consumption and circadian rhythmicity that is regulated by several circadian clock genes. The altered expressions of these genes have been mainly described in animals. The mammalian master clock in the suprachiasmatic nuclei orchestrates the biological rhythms in peripheral tissues. As peripheral blood mononuclear cells (PBMCs) are the most acc…	2010	Alcoholism: Clinical & Experimental Research	10.1111/j.1530-0277.2010.01278.x	Huang 2010	Exclusion reason: Wrong outcomes;	Irrelevant outcome/indication		Early January 2024
Nerve growth factor in serum is a marker of the stage of alcohol disease.	Jockers-Scher├╝bl MC; Bauer A; Kuhn S; Reischies F; Danker-Hopfe H; Schmidt LG; Rentzsch J; Hellweg R	Long-term alcohol abuse has deleterious effects on the peripheral and central nervous system. Nerve growth factor (NGF) is a pleiotropic neurotrophic protein involved in development, maintenance of function and regeneration of nerve cells. We examined patients in different stages of alcohol disease and measured their NGF serum concentrations based on the hypothesis that these reflect the state of…	2007	Neurosci Lett	10.1016/j.neulet.2007.03.051	Jockers-Scher├╝bl 2007	Exclusion reason: Wrong outcomes;	Irrelevant outcome/indication		Early January 2024
Increased heat shock protein 70 gene expression in the brains of cocaine-related fatalities may be reflective of postdrug survival and intervention rather than excited delirium.	Johnson MM; David JA; Michelhaugh SK; Schmidt CJ; Bannon MJ	Cocaine-related fatalities can pose forensic challenges, particularly when accompanied by excited delirium (ED) syndrome and interventions by law enforcement and medical personnel. A recent report concluded that elevated heat shock protein 70 (HSP70) expression in autopsy brain samples constitutes a reliable forensic biomarker for the identification of ED as a cause of death. The present study qu…	2012	J Forensic Sci	10.1111/j.1556-4029.2012.02212.x	Johnson 2012	Exclusion reason: Wrong outcomes;	Irrelevant outcome/indication		Early January 2024
Association between Change in the peripheral biomarkers of inflammation, astrocyte activation, and neuroprotection at one week of critical illness and hospital mortality in patients with delirium: A prospective cohort study.	Khan SH; Perkins AJ; Eltarras AM; Chi R; Athar AA; Wang S; Campbell NL; Gao S; Boustani MA; Khan BA	OBJECTIVE: In critically ill adults with delirium, biomarkers of systemic inflammation, astrocyte activation, neuroprotection, and systemic inflammation measured at one week of critical illness may be associated with mortality. DESIGN: Prospective observational study. SETTING: Intensive care unit (ICU). PATIENTS: 178 ICU patients with delirium, alive and remaining in ICU at one week. INTERVENTION…	2023	PLoS One	10.1371/journal.pone.0290298	Khan 2023	Exclusion reason: Wrong outcomes;	Irrelevant outcome/indication		Early January 2024
[Combination of DAT and DBH gene polymorphisms with a family history of alcohol use disorders increases the risk of withdrawal seizures and delirium tremens during alcohol withdrawal in alcohol-dependent men].	Kibitov AO; Ivashchenko DV; Brodyansky VM; Chuprova NA; Shuvalov SA	AIM: To explore the genetic influence of a family history of alcohol use disorders and the dopamine transporter SLC6A3 (DAT1) and dopamine beta-hydroxylase (DBH) gene polymorphisms on the risk of severe complications (withdrawal seizures (AWS) and delirium tremens (DT)) during alcohol withdrawal in alcohol-dependent men. MATERIAL AND METHODS: We investigated the effects of 3 previously reported c…	2016	Zh Nevrol Psikhiatr Im S S Korsakova	10.17116/jnevro201611612168-80	Kibitov 2016	Exclusion reason: Wrong patient population;	Out of scope study population		Early January 2024
Neuropilin-1 Mediates SARS-CoV-2 Infection of Astrocytes in Brain Organoids, Inducing Inflammation Leading to Dysfunction and Death of Neurons.	Kong W; Montano M; Corley MJ; Helmy E; Kobayashi H; Kinisu M; Suryawanshi R; Luo X; Royer LA; Roan NR; Ott M; Ndhlovu LC; Greene WC	Coronavirus disease 2019 (COVID-19) is frequently associated with neurological deficits, but how severe acute respiratory syndrome coronavirus 2 (SARS-CoV-2) induces these effects remains unclear. Here, we show that astrocytes are readily infected by SARS-CoV-2, but surprisingly, neuropilin-1, not angiotensin-converting enzyme 2 (ACE2), serves as the principal receptor mediating cell entry. Infec…	2022	mBio	10.1128/mbio.02308-22	Kong 2022	Exclusion reason: Wrong patient population;	Out of scope study population		Early January 2024
Autoimmune glial fibrillary acidic protein astrocytopathy.	Kunchok A; Zekeridou A; McKeon A	PURPOSE OF REVIEW: To describe a recently characterized autoimmune, inflammatory central nervous system (CNS) disorder known as autoimmune glial fibrillary acidic protein (GFAP) astrocytopathy. RECENT FINDINGS: Affected patients present with symptoms of one or more of meningitis (headache and neck ache), encephalitis (delirium, tremor, seizures, or psychiatric symptoms), and myelitis (sensory sym…	2019	Curr Opin Neurol	10.1097/WCO.0000000000000676	Kunchok 2019	Exclusion reason: Wrong patient population;	Out of scope study population		Early January 2024
Pre-operative inflammatory markers and the risk of postoperative delirium in elderly patients.	Lemstra AW; Kalisvaart KJ; Vreeswijk R; van Gool WA; Eikelenboom P	OBJECTIVE: Pathophysiological mechanisms leading to delirium are not clear. Age is a known risk factor and hypothesised to be accompanied by a low-grade inflammatory state. Previous studies have shown an association between delirium and circulating proinflammatory markers in acutely ill and postoperative patients. In light of the ageing/inflammation theory, we investigated the association of thes…	2008	Int J Geriatr Psychiatry	10.1002/gps.2015	Lemstra 2008	Exclusion reason: Wrong outcomes;	Irrelevant outcome/indication		Early January 2024
Dexmedetomidine Attenuates Lipopolysaccharide Induced MCP-1 Expression in Primary Astrocyte.	Liu H; Davis JR; Wu ZL; Faez Abdelgawad A	Background. Neuroinflammation which presents as a possible mechanism of delirium is associated with MCP-1, an important proinflammatory factor which is expressed on astrocytes. It is known that dexmedetomidine (DEX) possesses potent anti-inflammatory properties. This study aimed to investigate the potential effects of DEX on the production of MCP-1 in lipopolysaccharide-stimulated astrocytes. Mat…	2017	Biomed Res Int	10.1155/2017/6352159	Liu 2017	Exclusion reason: Wrong indication;	Irrelevant outcome/indication		Early January 2024
Effect of Intraoperative Dexmedetomidine Use on Postoperative Delirium in the Elderly After Laryngectomy: A Randomized Controlled Clinical Trial.	Liu W; Wang Y; Chen K; Ye M; Lu W; Shen X	PURPOSE: To examine whether intraoperative dexmedetomidine reduces postoperative delirium (POD) in elderly patients who underwent a laryngectomy. METHODS: Patients were randomly assigned to receive dexmedetomidine or a saline placebo infused during surgery. The study period was July 2020 to January 2022. Participants were elderly individuals (ΓëÑ65 years) who underwent a laryngectomy. Immediately…	2023	Drug Des Devel Ther	10.2147/DDDT.S424526	Liu 2023	Exclusion reason: Wrong comparator; Effect of intervention on delirium;	Out of scope study population		Early January 2024
Does the melatonin receptor 1B gene polymorphism have a role in postoperative delirium?	Mahanna-Gabrielli E; Miano TA; Augoustides JG; Kim C; Bavaria JE; Kofke WA	INTRODUCTION: Patients undergoing cardiac surgery are at high risk for postoperative delirium, which is associated with longer hospital and intensive care lengths of stays, increased morbidity and mortality. Because sleep disturbances are common in delirium, melatonin has been an area of interest in the treatment of delirium. The rs10830963 single nucleotide polymorphism of the melatonin receptor…	2018	PLoS One	10.1371/journal.pone.0207941	Mahanna-Gabrielli 2018	Exclusion reason: Wrong outcomes;	Irrelevant outcome/indication		Early January 2024
A Novel Mutation in PEX11╬▓ Gene.	MALEKZADEH, Hamid; SHAKIBA, Marjan; YASAEI, Mehrdad	PEX11╬▓ ([OMIM] 614920) mutation causes an extremely rare subgroup of peroxisomal biogenesis disorders, with only six cases reported to date. In this article, we reported a patient with episodic migrainelike attacks, delirium, mood and behavior change, polyneuropathy, and history of congenital cataract. Whole exome sequencing showed novel c.743&lowbar;744delTCinsA mutation in the exon 4 of the PE…	2021	Iranian Journal of Child Neurology		MALEKZADEH 2021	Exclusion reason: Wrong indication;	Irrelevant outcome/indication		Early January 2024
Anti-NMDA Receptor Autoantibody Is an Independent Predictor of Hospital Mortality but Not Brain Dysfunction in Septic Patients.	Malfussi H; Santana IV; Gasparotto J; Righy C; Tomasi CD; Gelain DP; Bozza FA; Walz R; Dal-Pizzol F; Ritter C	The presence of autoantibodies against neuronal cell surface or synaptic proteins and their relationship to autoimmune encephalitis have recently been characterized. These autoantibodies have been also reported in other pathologic conditions; however, their role during sepsis is not known. This study detected the presence of autoantibodies against neuronal cell surface or synaptic proteins in the…	2019	Front Neurol	10.3389/fneur.2019.00221	Malfussi 2019	Exclusion reason: Wrong outcomes;	Irrelevant outcome/indication		Early January 2024
Frailty Index associates with GRIN2B in two representative samples from the United States and the United Kingdom.	Mekli K; Stevens A; Marshall AD; Arpawong TE; Phillips DF; Tampubolon G; Lee J; Prescott CA; Nazroo JY; Pendleton N	The concept of frailty has been used in the clinical and research field for more than two decades. It is usually described as a clinical state of heightened vulnerability to poor resolution of homeostasis after a stressor event, which thereby increases the risk of adverse outcomes, including falls, delirium, disability and mortality. Here we report the results of the first genome-wide association…	2018	PLoS One	10.1371/journal.pone.0207824	Mekli 2018	Exclusion reason: Wrong patient population;	Out of scope study population		Early January 2024
Analysis of a child who developed abnormal neuropsychiatric symptoms after administration of oseltamivir: a case report.	Morimoto K; Nagaoka K; Nagai A; Kashii H; Hosokawa M; Takahashi Y; Ogihara T; Kubota M	BACKGROUND: Neuropsychiatric side effects of oseltamivir occur occasionally, especially in infants and young patients, but nothing is known about possible contributory factors. CASE PRESENTATION: We report a case of a 15-year-old Japanese female with influenza infection who developed abnormal psychiatric symptoms after administration of standard doses of oseltamivir. She had no history of neurolo…	2015	BMC Neurol	10.1186/s12883-015-0393-2	Morimoto 2015	Exclusion reason: Wrong patient population;	Out of scope study population		Early January 2024
Neuroinflammation in delirium: a postmortem case-control study.	Munster BC; Aronica E; Zwinderman AH; Eikelenboom P; Cunningham C; Rooij SE	BACKGROUND: Delirium can be hypothesized to be an extreme manifestation of sickness behavior in elderly persons with neurodegenerative disease. The purpose of this study was to investigate whether increased cerebral inflammation with microglial, astrocyte, and cytokine activation exists in patients with delirium compared to nondelirious patients. METHODS: Postmortem brain tissue from 9 cases with…	2011	Rejuvenation Res	10.1089/rej.2011.1185	Munster 2011	Exclusion reason: Wrong outcomes;	Irrelevant outcome/indication		Early January 2024
Serum S100B protein could help to detect cerebral complications associated with extracorporeal membrane oxygenation (ECMO).	Nguyen DN; Huyghens L; Wellens F; Schiettecatte J; Smitz J; Vincent JL	BACKGROUND: To investigate if serum S100B protein levels could early detect cerebral complications under treatment extracorporeal membrane oxygenation (ECMO). METHODS: Serum S100B levels were measured over 5 days in 32 patients with cardiogenic and septic shock, including 15 patients who treated by ECMO and 17 who did not. Cerebral complications included hemorrhage, stroke, encephalopathy with my…	2014	Neurocrit Care	10.1007/s12028-013-9874-6	Nguyen 2014	Exclusion reason: Wrong outcomes;	Irrelevant outcome/indication		Early January 2024
Association Between Inflammatory Markers and Cognitive Outcome in Patients with Acute Brain Dysfunction Due to Sepsis.	Orhun G; T├╝z├╝n E; ├ûzcan PE; Ulusoy C; Yildirim E; K├╝├º├╝kerden M; G├╝rvit H; Ali A; Esen F	INTRODUCTION: Sepsis-induced brain dysfunction (SIBD) has been neglected until recently due to the absence of specific clinical or biological markers. There is increasing evidence that sepsis may pose substantial risks for long term cognitive impairment. METHODS: To find out clinical and inflammatory factors associated with acute SIBD serum levels of cytokines, complement breakdown products and n…	2019	Noro Psikiyatr Ars	10.29399/npa.23212	Orhun 2019	Exclusion reason: Wrong patient population;	Out of scope study population		Early January 2024
Cerebrospinal Fluid Spermidine, Glutamine and Putrescine Predict Postoperative Delirium Following Elective Orthopaedic Surgery.	Pan X; Cunningham EL; Passmore AP; McGuinness B; McAuley DF; Beverland D; O'Brien S; Mawhinney T; Schott JM; Zetterberg H; Green BD	Delirium is a marker of brain vulnerability, associated with increasing age, pre-existing cognitive impairment and, recently, cerebrospinal fluid (CSF) biomarkers of Alzheimer's disease. This nested case-control study used a targeted quantitative metabolomic methodology to profile the preoperative CSF of patients (nΓÇë=ΓÇë54) who developed delirium following arthroplasty (nΓÇë=ΓÇë28) and those wh…	2019	Sci Rep	10.1038/s41598-019-40544-3	Pan 2019	Exclusion reason: Wrong indication;	Irrelevant outcome/indication		Early January 2024
Prospective analysis of plasma amyloid beta and postoperative delirium in the Interventions for Postoperative Delirium: Biomarker-3 study.	Payne T; Taylor J; Casey C; Kunkel D; Parker M; Blennow K; Zetterberg H; Pearce RA; Lennertz RC; Sanders RD	BACKGROUND: The effect of postoperative delirium on the amyloid cascade of Alzheimer's dementia is poorly understood. Using early postoperative plasma biomarkers, we explored whether surgery and delirium are associated with changes in amyloid pathways. METHODS: We analysed data from 100 participants in the Interventions for Postoperative Delirium: Biomarker-3 (IPOD-B3) cohort study in the USA (NC…	2023	Br J Anaesth	10.1016/j.bja.2023.01.020	Payne 2023	Exclusion reason: Wrong outcomes;	Irrelevant outcome/indication		Early January 2024
In-depth characterization of the neuroinflammatory reaction induced by peripheral surgery in an animal model.	Plaschke K; Schulz S; Rullof R; Weigand MA; Kopitz J	Delirium is a common complication seen after surgery and anesthesia, in particular in older patients. Although the etiology of postoperative delirium is only incompletely understood, various lines of evidence suggest that proinflammatory signaling from the peripheral site of inflammation to central nervous system results in a decrease of cerebral acetylcholine (ACh) levels thereby inducing neuroi…	2018	J Neural Transm (Vienna)	10.1007/s00702-018-1909-x	Plaschke 2018	Exclusion reason: Wrong patient population; Animal Model;	Out of scope study population		Early January 2024
Ionotropic glutamate receptor gene GRIK3 SER310ALA functional polymorphism is related to delirium tremens in alcoholics.	Preuss UW; Zill P; Koller G; Bondy B; Hesselbrock V; Soyka M	Upregulation of glutamatergic neurotransmission resulting from chronic ethanol intoxication may cause a hyperexcitable state during alcohol withdrawal, which may lead to seizures and delirium tremens. The aim of our study was to evaluate the association between a history of alcohol withdrawal-induced seizures and delirium tremens, and a functional polymorphism (Ser310Ala) of the GRIK3 gene coding…	2006	Pharmacogenomics J	10.1038/sj.tpj.6500343	Preuss 2006	Exclusion reason: Wrong outcomes;	Irrelevant outcome/indication		Early January 2024
Serotonin and Dopamine Candidate Gene Variants and Alcohol- and Non-Alcohol-Related Aggression.	Preuss, Ulrich W.; Koller, Gabriele; Samochowiec, Agnieszka; Zill, Peter; Samochowiec, Jerzy; Kucharska-Mazur, Jolanta; Wong, Jessica; Soyka, Michael	Aims: Aggressive and criminal traits have a complex genetic background which interacts with environmental factors. Alcohol intoxication has been related to lower thresholds of aggressive behaviors. In this association study of two independent samples, a number of candidate gene variants (5HT2A T102C, 5-HTTLPR, DRD Ins-141Del, DAT1 VNTR) were related to violent criminal behavior and alcohol-relate…	2015	Alcohol & Alcoholism. Supplement	10.1093/alcalc/agv057	Preuss 2015	Exclusion reason: Wrong patient population;	Out of scope study population		Early January 2024
5-HT(1A) receptor antagonist improves behavior performance of delirium rats through inhibiting PI3K/Akt/mTOR activation-induced NLRP3 activity.	Qiu Y; Huang X; Huang L; Tang L; Jiang J; Chen L; Li S	Postoperative delirium is a common complication that often results in poor outcomes in surgical and elderly patients. Accumulating evidences suggest that the pathophysiology of delirium results from multiple neurotransmitter system dysfunctions. To further clarify the effects of the selective serotonin (5-HT) (1A) antagonist WAY-100635 on the behaviors in scopolamine induced-delirium rats and to …	2016	IUBMB Life	10.1002/iub.1491	Qiu 2016	Exclusion reason: Wrong setting;	Irrelevant Study Settings		Early January 2024
Septic encephalopathy in the elderly - biomarkers of potential clinical utility.	Sch├╝tze S; Drevets DA; Tauber SC; Nau R	Next to acute sickness behavior, septic encephalopathy is the most frequent involvement of the brain during infection. It is characterized by a cross-talk of pro-inflammatory cells across the blood-brain barrier, by microglial activation and leukocyte migration, but not by the entry of infecting organisms into the brain tissue. Septic encephalopathy is very frequent in older persons because of th…	2023	Front Cell Neurosci	10.3389/fncel.2023.1238149	Sch├╝tze 2023	Exclusion reason: Wrong outcomes;	Irrelevant outcome/indication		Early January 2024
[Pyothorax-associated lymphoma with the expression of Epstein-Barr virus latent genes].	Senjo H; Mori A; Kanaya M; Izumiyama K; Okada K; Takeyabu K; Tobioka H; Saito M; Tanaka M; Teshima T; Morioka M	An 84-year-old man, who had received artificial pneumothorax for pulmonary tuberculosis 67 years previously, complained of severe chest pain. Chest CT revealed chronic pyothorax with multiple heterogeneously enhanced cavity lesions in the wall of the right intrathoracic space. (18)FDG-PET revealed that the lesions showed an abnormal uptake. CT-guided biopsy was performed and he was diagnosed with…	2018	Nihon Ronen Igakkai Zasshi	10.3143/geriatrics.55.143	Senjo 2018	Exclusion reason: Wrong patient population;	Out of scope study population		Early January 2024
Epigenetics of Delirium and Aging: Potential Role of DNA Methylation Change on Cytokine Genes in Glia and Blood Along With Aging.	Shinozaki G; Braun PR; Hing BWQ; Ratanatharathorn A; Klisares MJ; Duncan GN; Jellison SS; Heinzman JT; Nagahama Y; Close L; Sabbagh S; Dlouhy BJ; Howard MA; Kawasaki H; Cho HR	Background: Delirium in elderly patients is common and dangerous. Major risk factors include aging and exogenous insults, such as infection or surgery. In animal models, aging enhances pro-inflammatory cytokine release from microglia in response to exogenous insults. The epigenetic mechanism DNA methylation (DNAm) regulates gene expression and changes with age. Older individuals may have methylat…	2018	Front Aging Neurosci	10.3389/fnagi.2018.00311	Shinozaki 2018	Exclusion reason: Wrong indication;	Irrelevant outcome/indication		Early January 2024
Factors predisposing to coma and delirium: fentanyl and midazolam exposure; CYP3A5, ABCB1, and ABCG2 genetic polymorphisms; and inflammatory factors.	Skrobik Y; Leger C; Cossette M; Michaud V; Turgeon J	BACKGROUND: Delirium and sedative-induced coma are described as incremental manifestations of cerebral dysfunction. Both may be associated with sedative or opiate doses and pharmacokinetic or pharmacogenetic variables, such as drug plasma levels (exposure), drug metabolism, and/or their transport across the blood-brain barrier. OBJECTIVES: To compare biological and drug treatment characteristics …	2013	Crit Care Med	10.1097/CCM.0b013e318275d014	Skrobik 2013	Exclusion reason: Wrong outcomes;	Irrelevant outcome/indication		Early January 2024
GABA-A2 receptor subunit gene (GABRA2) polymorphisms and risk for alcohol dependence.	Soyka M; Preuss UW; Hesselbrock V; Zill P; Koller G; Bondy B	Gamma-aminobutyric acid (GABA) A receptors are believed to mediate some of the physiological and behavioral actions of ethanol. Recent studies have suggested that genetic variants of the GABA-A receptor alpha2 subunit gene (GABRA2) are associated with alcohol dependence. The aim of this study is to confirm and extend the role of GABRA2 haplotypes in the liability to alcohol dependence. 291 (231 m…	2008	J Psychiatr Res	10.1016/j.jpsychires.2006.11.006	Soyka 2008	Exclusion reason: Wrong patient population;	Out of scope study population		Early January 2024
Prone positioning reduces frontal and hippocampal neuronal dysfunction in a murine model of ventilator-induced lung injury.	Sparrow NA; Guidry G; Anwar F; Darwish S; Kelly SA; Karumanchi SA; Lahiri S	Prone positioning is an established treatment for severe acute lung injury conditions. Neuronal dysfunction frequently occurs with mechanical ventilation-induced acute lung injury (VILI) and clinically manifests as delirium. We previously reported a pathological role for systemic interleukin 6 (IL-6) in mediating neuronal injury. However, currently no studies have investigated the relationship be…	2022	Front Med (Lausanne)	10.3389/fmed.2022.987202	Sparrow 2022	Exclusion reason: Wrong indication;	Irrelevant outcome/indication		Early January 2024
Polymorphisms in the NMDA subunit 2B are not associated with alcohol dependence and alcohol withdrawal-induced seizures and delirium tremens.	Tadic A; Dahmen N; Szegedi A; Rujescu D; Giegling I; Koller G; Anghelescu I; Fehr C; Klawe C; Preuss UW; Sander T; Toliat MR; Singer P; Bondy B; Soyka M	OBJECTIVE: Ethanol-inhibited glutamatergic neurotransmission has been shown to mediate pathophysiological mechanisms in the development of alcoholism, including withdrawal symptoms. NMDA-receptor 2B (NR2B) is a subunit that confers a high sensitivity to ethanol-induced inhibition. Previously we had reported a lack of association between the single nucleotide polymorphism (SNP) rs1806201 in the NR…	2005	Eur Arch Psychiatry Clin Neurosci	10.1007/s00406-004-0545-7	Tadic 2005	Exclusion reason: Wrong patient population;	Out of scope study population		Early January 2024
Influence of genetic variants of opioid-related genes on opioid-induced adverse effects in patients with lung cancer: A STROBE-compliant observational study.	Tanaka R; Sato J; Ishikawa H; Sato T; Shino M; Ohde Y; Mori K; Notsu A; Ohnami S; Mizuguchi M; Nagashima T; Yamaguchi K	Despite the dramatic advancement of cancer chemotherapy and immunotherapy, the insufficient progress has been made in basic or translational research on personalization of opioid therapy. Predicting the effectiveness of opioid analgesic therapy and the risk of adverse effects prior to therapy are expected to enable safer and more appropriate opioid therapy for cancer patients. In this study, we c…	2021	Medicine (Baltimore)	10.1097/MD.0000000000027565	Tanaka 2021	Exclusion reason: Wrong indication;	Irrelevant outcome/indication		Early January 2024
High-mobility group box 1 protein initiates postoperative cognitive decline by engaging bone marrow-derived macrophages.	Vacas S; Degos V; Tracey KJ; Maze M	BACKGROUND: Aseptic trauma engages the innate immune response to trigger a neuroinflammatory reaction that results in postoperative cognitive decline. The authors sought to determine whether high-mobility group box 1 protein (HMGB1), an ubiquitous nucleosomal protein, initiates this process through activation and trafficking of circulating bone marrow-derived macrophages to the brain. METHODS: Th…	2014	Anesthesiology	10.1097/ALN.0000000000000045	Vacas 2014	Exclusion reason: Wrong patient population;	Out of scope study population		Early January 2024
Genetic variations in the interleukin-6 and interleukin-8 genes and the interleukin-6 receptor gene in delirium.	van Munster BC; Zwinderman AH; de Rooij SE	OBJECTIVE: The aim of this study was to investigate whether genetic polymorphisms in the interleukin-6 gene (IL6), the IL-6 receptor gene (IL6R), and the IL-8 gene (IL8) were associated with delirium in a population of acutely admitted older patients. METHODS: This was a prospective cohort study in the Academic Medical Center in Amsterdam, running from April, 2003, through August, 2008. A total o…	2011	Rejuvenation Res	10.1089/rej.2011.1155	vanMunster 2011	Exclusion reason: Wrong outcomes;	Irrelevant outcome/indication		Early January 2024
Cytokines and Postoperative Delirium in Older Patients Undergoing Major Elective Surgery.	Vasunilashorn SM; Ngo L; Inouye SK; Libermann TA; Jones RN; Alsop DC; Guess J; Jastrzebski S; McElhaney JE; Kuchel GA; Marcantonio ER	BACKGROUND: A proinflammatory state has been associated with several age-associated conditions; however, the inflammatory mechanisms of delirium remain poorly characterized. METHODS: Using the Successful Aging after Elective Surgery Study of adults age ΓëÑ70 undergoing major noncardiac surgery, 12 cytokines were measured at four timepoints: preoperative, postanesthesia care unit, postoperative da…	2015	J Gerontol A Biol Sci Med Sci	10.1093/gerona/glv083	Vasunilashorn 2015	Exclusion reason: Wrong outcomes;	Irrelevant outcome/indication		Early January 2024
The effect of parecoxib sodium on postoperative delirium in elderly patients with hip arthroplasty.	Wang JH; Liu T; Bai Y; Chen YQ; Cui YH; Gao XY; Guo JR	Objective: This study aimed to clarify the effect of parecoxib sodium on the occurrence of postoperative delirium and to investigate its possible mechanism. Methods: A total of 80 patients who underwent elective hip arthroplasty in our hospital between December 2020 and December 2021 were selected and randomly divided into two groups: a parecoxib sodium group (group P, n = 40) and a control group…	2023	Front Pharmacol	10.3389/fphar.2023.947982	Wang 2023	Exclusion reason: Wrong comparator;	Out of scope study population		Early January 2024
Cerebrospinal fluid quinolinic acid is strongly associated with delirium and mortality in hip-fracture patients.	Watne LO; Pollmann CT; Neerland BE; Quist-Paulsen E; Halaas NB; Idland AV; Hassel B; Henjum K; Knapskog AB; Frihagen F; Raeder J; God├╕ A; Ueland PM; McCann A; Figved W; Selb├ªk G; Zetterberg H; Fang EF; Myrstad M; Giil LM	BACKGROUNDThe kynurenine pathway (KP) has been identified as a potential mediator linking acute illness to cognitive dysfunction by generating neuroactive metabolites in response to inflammation. Delirium (acute confusion) is a common complication of acute illness and is associated with increased risk of dementia and mortality. However, the molecular mechanisms underlying delirium, particularly i…	2023	J Clin Invest	10.1172/JCI163472	Watne 2023	Exclusion reason: Wrong outcomes;	Irrelevant outcome/indication		Early January 2024
[Lumbar plexus block combined with general anesthesia in treating postoperative delirium of hip fracture in elderly patients].	Xiao Y; Chen K; Tian KW; Zhou X; Li M; Chen S; Zhang ZZ	OBJECTIVE: To explore lumbar plexus nerve block combined with general anesthesia in elderly patients undergoing hip operation could improve analgesia effect, reduce consumption of analgesics, prevent inflammatory reaction, and avoid postoperative delirium(POD). METHODS: Totally 200 elderly patients underwent hip fracture surgery from February 2020 to September 2021 were selected and were divided …	2023	Zhongguo Gu Shang	10.12200/j.issn.1003-0034.2023.08.007	Xiao 2023	Exclusion reason: Non-English;	Non-English Article		Early January 2024
Intraoperative dexmedetomidine for prevention of postoperative delirium in elderly patients with mild cognitive impairment.	Xin X; Chen J; Hua W; Wang H	OBJECTIVES: Delirium is the most common postoperative neurological complication and some evidence suggests that dexmedetomidine is associated with a decreased incidence of delirium. This study is designed to assess the effect of dexmedetomidine on postoperative delirium (POD) in elderly patients with mild cognitive impairment (MCI). METHODS: Sixty geriatric patients with MCI were enrolled and ram…	2021	Int J Geriatr Psychiatry	10.1002/gps.5406	Xin 2021	Exclusion reason: Wrong intervention;	Out of scope study population		Early January 2024

## Sheet: Included articles & basic data
Authors & year	Decision	Independent Reviewers	Screening Time-period	Data Extracted By	Data Extraction Time-period	Basic Characteristics Data
						Comment/Measurement unit	Timeframe	Age	Sample Size	Total Patients	Delirium Patients	Sex
Adamis et al, 2009	Met the inclusion criteria hence Included	Md Parvez Mosharaf and Rashidul Alam Mahmud	Early January 2024	Md Parvez Mosharaf	Mid January 2024	ELISA protein concentration	July 2003 to April 2004	M: 84.2(R:70.0-94.0)	67	67	38	Fe: 48 [ov]
Egberts et al, 2015			Early January 2024		Mid January 2024	Plasma and Serum Concentration	NA	Med: 87.0 (IQR: 84.0, 88.0)	86	86	23	Ma: D: 10, ND: 30
Hirsch et al, 2016			Early January 2024		Mid January 2024	Plasma and CSF Concentration	December 2010 to April 2013	M: 70.3 (8.7)	10	10	1	Fe: D:0, ND: 3
Kazmierski J et al, 2014			Early January 2024		Mid January 2024	Serum biomarker concentration	May to September 2011	Med: 68.8 (IQR: 64.0, 74.0)	113	113	41	Fe: D; 12, ND: 11
Miao et al, 2018			Early January 2024		Mid January 2024	Plasma biomarker concentration	July 2012 to June 2015	M: 71.8(±6.6)	112	112	49	Fe: D; 18, ND: 27
Ritter et al, 2014			Early January 2024		Mid January 2024	Plasma biomarker concentration	February to May 2010	Med: 56.0 (IQR: 43.0, 75.0)	78	78	31	Ma: D: 20, ND:34
Sun et al, 2016			Early January 2024		Mid January 2024	Plasma biomarker concentration	2016	M: 73.2 (±6.5)	112	257	56	fe: D: 29, ND: 33
Van Munster et al, 2008			Early January 2024		Mid January 2024	Serum biomarker concentration	2005 to 2007	M: 84.6 (7.1)	98	98	50	Ma: D: 13, ND: 18
Vasunilashorn et al, 2015			Early January 2024		Mid January 2024	Plasma biomarker concentration	NA	M: 77.3 (5.0)	517	517	95	Fe: D; 54, ND:54
Liu X et al 2023			Early January 2024		Mid January 2024	Plasma biomarker concentration	July 2019 to December 2021	M: 69.2 (±5.0)	124	196	62	Ma: D:37, ND: 34
Sun Y et al 2023			Early January 2024		Mid January 2024	C-Reactive Protein concentration	July 2021 to July 2022	M: 70.9 (±6.4)	643	643	112	Fe: D: 36, ND: 210
Oren RL et at, 2023			Early January 2024		Mid January 2024	Plasma biomarker concentration	November 19, 2018 to August 28, 2019	M: 68.0 (±11)	76	76	22	Fe: D: 11, ND: 30
Wu X et al, 2023a			Early January 2024		Mid January 2024	Cerebrospinal Fluid (CSF) concentration	June 2020 to June 2021	M: 70.2 (±5.2)	252	252	44	Fe: D: 44, ND: 190
Ruhnau J et al, 2023			Early January 2024		Mid January 2024	Serum biomarker concentration	February 2018 to March 2020	M: 75.7 (±5.8)	44	44	19	Fe: D: 11, ND: 12
Westhoff et al, 2013			Early January 2024		Mid January 2024	Cerebrospinal Fluid (CSF) concentration	March 2008 to March 2009	M: 84.6 (5.2)	61	61	23	Fe: D: 16, ND:26
Heinrich M et al, 2021			Early January 2024		Mid January 2024	Genome Wide Association Study (GWAS)	October 2014 to April 2017	Med: 74.0 (IQR:70.0, 76.0)	745	745	155	Fe: D: 73, ND: 247
Van Munster et al, 2010			Early January 2024		Mid January 2024	Single nucleotide polymorphisms (SNPs)	April 2003 to August 2007	M: 82.3 (7.6)	720	720	264	Ma: D: 101, ND: 218
Terrelonge M et al, 2022			Early January 2024		Mid January 2024	Single nucleotide polymorphisms (SNPs)	2002 to 2010	Med: 71.0 (IQR: 67.0, 76.0)	94	94	47	fe: D: 26
Yamanashi T et al, 2021			Early January 2024		Mid January 2024	DNA Methylation	April 2015 to September 2020	M: 43.1 (15.1)	37	39	10	fe: D: 5, ND: 8
Yamanashi T et al, 2021			Early January 2024		Mid January 2024	DNA Methylation	November 2017 to October 2019	M: 70.5 (10.7)	77	77	43	Fe: D:13, ND:14
Steimer M et al, 2021			Early January 2024		Mid January 2024	Gene expression level comparison	13 July 2018 to 06 August 2019	M: 53.54 (16.73)	48	48	19	Ma: 42 [ov]
Nekrosius D et al, 2019			Early January 2024		Mid January 2024	Genetic polymorphism analysis	October 2017 to May 2018	M: 53.0 (17.0)	48	48	17	Fe: 10 [ov]
Rhee J et al, 2021			Early January 2024		Mid January 2024	Plasma biomarker concentration	NA	M: 75.0 (6.5)	16	16	8	Fe: D:5, ND:5
Ballweg T et al, 2021			Early January 2024		Mid January 2024	Plasma biomarker concentration	2015	M: 69.17 (8.10)	103	103	37	Fe: D: 18, ND: 27
Tang C et al, 2020			Early January 2024		Mid January 2024	Plasma biomarker concentration	January 2016 to August 2016 and June 2018 to April 2019	M: 61.8 (7.5)	53	53	5	Ma: 28 [ov]
Vasunilashorn SM et al, 2019			Early January 2024		Mid January 2024	Plasma biomarker concentration	NA	M: 77.0 [ov]	150	150	75	Fe: 42 [ov]
Nübel J et al, 2023			Early January 2024		Mid January 2024	Neuron-Specific Enolase (NSE) Serum concentration	October 2020 to March 2022	Med: 79.0 (IQR: 72.0, 84.0)	141	141	6	Fe: D:3, ND: 57
Dillion et al 2023			Early January 2024		Mid January 2024	Cerebrospinal Fluid (CSF) concentration	2009 to 2016	M: 73.0 (4.9)	48	24	24	Fe: D:11, ND:11
Zhang Y et al, 2023			Early January 2024		Mid January 2024	Plasma biomarker concentration	June 2020 to December 2021	Med: 81.0 (IQR: 68.0, 85.0)	126	126	31	Ma: D:18, ND:38
Liang F et al, 2023			Early January 2024		Mid January 2024	Plasma biomarker concentration	2016 to 2020	M: 73.0 (±5.0)	139	139	18	Fe: D:9, ND: 67
Leung JM et al, 2023			Early January 2024		Mid January 2024	Plasma biomarker concentration	January 2002 to December 2010	Med: 73.22 (6.06)	204	204	102	Fe: D: 65, ND: 66
Van Munster BC et al, 2010			Early January 2024		Mid January 2024	Plasma biomarker concentration	May 2005 to February 2008	M: 84.8 (6.9)	120	120	62	Ma: D:16, ND:23
Peters van Ton AM et al, 2020			Early January 2024		Mid January 2024	Cerebrospinal Fluid (CSF) concentration	2011 to 2016	M: 64.2 (17.0)	45	45	15	Ma: D:5, ND: 8
Vasunilashorn SM et al, 2022			Early January 2024		Mid January 2024	Plasma biomarker concentration	NA	M: 76.4 (±4.3) [ov]	36	36	18	Fe: 20 [ov]
Ka´zmierski J et al, 2021			Early January 2024		Mid January 2024	Serum biomarker concentration	April 2017 to November 2019	Med: 67.0 (IQR: 63.0, 71.0)	177	177	61	Fe: D: 15, ND: 24
Ye C et al, 2020			Early January 2024		Mid January 2024	Plasma biomarker concentration	May 2018 to June 2019	M: 63.69 (7.21)	104	104	50	Ma: D:31, ND: 37
Ritchie CW et al, 2014			Early January 2024		Mid January 2024	C-reactive protein levels	4 June 2007 to 4 December 2007	M: 83.05 (7.4)	710	710	87	Ma: D:33, ND:258
Plaschke K et al, 2010			Early January 2024		Mid January 2024	Plasma biomarker concentration	NA	M: 73.3 (±6.0)	114	114	32	Ma: 89 [ov]
Szwed K et al, 2021			Early January 2024		Mid January 2024	Plasma biomarker concentration	NA	Med: 66.0 (IQR: 63.0, 71.0)	30	30	12	Fe: 8 [ov]
Erikson K et al, 2019			Early January 2024		Mid January 2024	Serum biomarker concentration	NA	Med: 62.4 (IQR: 49.0, 70.5)	22	22	10	Fe: D:6, ND: 2
Yuan Y et al, 2020			Early January 2024		Mid January 2024	Plasma biomarker cioncentration	September 2017 to February 2018	M: 81.0 (6.0)	202	34	17	Fe: D: 8, ND: 12
Khan SH et al, 2022			Early January 2024		Mid January 2024	Serum biomarker concentration	NA	Med: 65.9 (IQR: 57.8, 70.6)	71	71	26	Fe: D: 7, ND: 7
Dönmezler S et al, 2023			Early January 2024		Mid January 2024	NA	March, 2021	M: 69.2 (13.8)	88	88	45	Fe: D: 30, ND:15
Wiredu K et al, 2023			Early January 2024		Mid January 2024	Plasma biomarker concentration	July 2015 to July 2017	M: 70.0 (±5.0)	15	15	7	Ma: D:7, ND:8
Su LJ et al,2023			Early January 2024		Mid January 2024	Plasma biomarker concentration	December 2017 to March 2019	M: 57.0 (10.1)	318	318	93	Fe: D: 35, ND: 97
Shyam R et al, 2023a			Early January 2024		Mid January 2024	Serum biomarker concentration	September 2021 to August 2022	M: 27.5 (±4.9)	112	76	37	All Female
Tsui A et al, 2023			Early January 2024		Mid January 2024	Plasma biomarker concentration	January 2017 to December 2018	M: 81.9 (6.6)	209	1511	115	Fe: D: 63
Menzenbach J et al, 2021			Early January 2024		Mid January 2024	Serum biomarker concentration	July to September 2019	Med: 71.0 (IQR: 66.0, 78.0)	118	118	33	Ma: 70 [ov]
Boogaard MVD et al, 2011			Early January 2024		Mid January 2024	Plasma biomarker concentration	February to July 2008	Med: 72.0 (IQR: 38.0, 86.0)	100	100	50	Ma: D: 27, ND: 26
Hall RJ et al, 2013			Early January 2024		Mid January 2024	Cerebrospinal Fluid (CSF) concentration	2009 to 2011	M: 81.3 (6.7)	45	45	8	Fe: D: 12, ND: 19
Xu WB et al, 2019			Early January 2024		Mid January 2024	Serum biomarker concentration	February 2013 to February 2017	Med: 54.0 (IQR:39.0, 63.0)	184	184	49	Fe: D: 16, ND: 41
Chai Lv et al, 2021			Early January 2024		Mid January 2024	Plasma biomarker concentration	March 2018 to January 2020	M: 56.5 (±11.7)	221	221	31	Ma: D: 20, ND: 142
Khan BA et al, 2013			Early January 2024		Mid January 2024	Serum biomarker concentration	April 2010 to April 2011	M: 59.0 (±12.6) [ov]	63	63	63	Fe: 39 [ov]
Mao M et al, 2022			Early January 2024		Mid January 2024	Serum biomarker concentration	February 1 to June 1, 2019	Med: 77.0 (IQR: 70.0, 82.0)	131	131	35	Fe: D: 20, ND: 57
Khan BA et al, 2020			Early January 2024		Mid January 2024	Serum biomarker concentration	March 2009–January 2015	Med: 60.0 (IQR: 52.0, 69.0)	321	321	321	Fe: 179 [ov]
Neerland et al, 2016			Early January 2024		Mid January 2024	Cerebrospinal Fluid (CSF) concentration	September 2009 to May 2011	Med: 85.0 (IQR: 80.0, 89.0)	149	149	71	Fe: D: 50, ND: 62
Girard TD et al, 2012			Early January 2024		Mid January 2024	Plasma biomarker concentration	March 2004 to March 2006	Med: 66.0 [IQR: 55.0, 75.0] [ov]	138	138	107	Fe: 69 [ov]
Maes M et al, 2022			Early January 2024		Mid January 2024	ELISA Assay analysis	June 2019 to February 2020	M: 85.0 (5.9)	59	59	23	Fe: D: 18, ND: 28
Pfister D et al, 2008			Early January 2024		Mid January 2024	Serum biomarker concentration	January to July 2007	Med: 74.5 (IQR: 18.0, 90.0)	16	16	12	Fe: D: 2, ND: 4
Cerejeira J et al, 2012			Early January 2024		Mid January 2024	Plasma biomarker concentration	NA	M: 73.0 (±6.3)	101	101	37	Ma: D: 15, ND: 35
Plaschke K et al, 2023			Early January 2024		Mid January 2024	Plasma biomarker concentration	NA	M: 75.1 (±6.9)	22	22	11	Fe: D: 3, ND: 3
Wu X et al, 2023b			Early January 2024		Mid January 2024	Cerebrospinal Fluid (CSF) concentration	June 2020 to June 2021	Med: 74 (IQR: 71.0, 78.0)	999	1021	154	Ma: D: 91, ND: 495
Kim HJ et al, 2023			Early January 2024		Mid January 2024	Serum biomarker concentration	January 2014 to December 2018	M: 80.1 (±7.6)	300	300	150	Ma: D: 49, ND:48
Rooij SE et al, 2007			Early January 2024		Mid January 2024	Serum biomarker concentration	NA	M: 81.2 (7.1)	185	185	64	Ma: D: 34, ND: 45
Wang B et al, 2022			Early January 2024		Mid January 2024	Plasma biomarker concentration	August 2020 to January 2021	M: 75.2 (±3.5)	44	44	22	Fe: D: 10, ND: 11
McNeil JB et al, 2019			Early January 2024		Mid January 2024	Plasma biomarker concentration	March 2012 to November 2014	Med: 74.0 (IQR: 68.0, 82.0)	156	156	64	Fe: D: 42, ND: 45
Klimiec Moskal et al, 2021			Early January 2024		Mid January 2024	Plasma biomarker concentration	May 2014 to March 2016	Med: 79.0 (IQR: 68.0, 84.0)	160	160	79	Fe: D: 43, ND: 51
Cape E et al, 2014			Early January 2024		Mid January 2024	Cerebrospinal Fluid (CSF) concentration	November 2007 to January 2010 and October 2005 to February 2008	M: 81.3 (6.0)	43	33	19	Fe: D: 14, ND: 18
Lindblom RPF et al, 2018			Early January 2024		Mid January 2024	Serum and Cerebrospinal Fluid (CSF) concentration	NA	M: 59.8 (11.6) [ov]	23	23	8	Fe: 5 [ov]
Skrede et al, 2015			Early January 2024		Mid January 2024	ELISA protein concentration	May to December 2006	Med: 83.0 (IQR: 79.0, 91.0)	19	19	12	Fe: 14 [ov]
Brattinga B et al, 2022			Early January 2024		Mid January 2024	Plasma biomarker concentration	2010 to 2016	Med: 72.0 (R: 65.0, 89.0)	311	311	38	Fe: D: 7, ND: 136
Chen BY et al, 2019			Early January 2024		Mid January 2024	Serum biomarker concentration	November 2013 to August 2015	M: 67.0 (7.7)	266	266	85	Fe: D: 37, ND: 33
Shen H et al, 2016			Early January 2024		Mid January 2024	Serum biomarker concentration	March 2013 to May 2015	M: 73.8 (±5.9)	140	140	36	Fe: D:19, ND:61
Shyam R et al, 2023b			Early January 2024		Mid January 2024	Serum biomarker concentration	September 2021 to August 2022	M: 27.5 (±4.9)	112	76	37	All Female
Brown et al, 2024			Early January 2024		Mid January 2024	Plasma biomarker concentration	October 2012 to May 2016	M: 72.3 (8.1)	175	175	88	Ma: D:67, ND: 64
Klimiec-Moskal et al, 2023			Early January 2024		Mid January 2024	Serum biomarker concentration	May 2014 to March 2016.	Med: 78.0 (IQR: 68.0, 85.0)	459	459	134	Fe: D:76, ND: 166
Imai T et al, 2023			Early January 2024		Mid January 2024	Serum biomarker concentration	September 2016 to February 2021	M: 72.8 (±7.3)	221	221	54	Fe: D: 9, ND: 37
Khan SH et al, 2023			Early January 2024		Mid January 2024	Serum biomarker concentration	October 2013 to June 2015	M: 64.6 (9.6)	52	52	26	Fe: D:7, ND:6

## Sheet: Collected Protein Dataset
Authors & year	Country	Type of Study	Delirium Assessment Methods	All Associated Proteins/Genes	# of proteins
Adamis et al, 2009	Ireland	Longitudinal Study	CAM	IGF-1, IL-1ra, IFN-γ	3
Egberts et al, 2015	Netherlands	Case-Control Study	DSM-IV	Neopterin, IL-6, IGF-1	3
Hirsch et al, 2016	USA	Cohort Study	CAM	IL-5, IL-6, RAGE, IL-8, MCP-1, IL-10, IFN-a, IL-4, IFN-γ, IL-12, TNF-a, MIP-1α, MIP-1β	13
Kazmierski J et al, 2014	Poland	Cohort Study	CAM-ICU	IL-2, TNF-a	2
Miao et al, 2018	China	Cohort Study	DSM‑IV	Neopterin, CRP, IL-6, IGF-1	4
Ritter et al, 2014	Brazil	Cohort Study	CAM-ICU	STNFR1, STNFR2, adiponectin, IL-1b	4
Sun et al, 2016	China	Cohort Study	CAM	IL-6, CRP, procalcitonin, Cortisol, ABI-40	5
Van Munster et al, 2008	Netherlands	Cohort Study	CAM	IL-6, IL-8	2
Vasunilashorn SM et al, 2015	USA	Case-Control Study	CAM	IL-6, IL-2, TNF-a, IL-12, VEGF	5
Westhoff et al, 2013	Netherlands	Cohort Study	CAM	IL-6, IL-1ra, FLT-31	3
Heinrich M et al, 2021	Germany and Netherlands	Cohort Study	CAM	CHRM2, CHRM4	2
Van Munster et al, 2010	Netherlands	Cohort Study	CAM	DRD2, DRD3, SLC6A3	3
Terrelonge M et al, 2022	USA	Case-Control Study	CAM	FKBP5, KIBRA, KLOTHO, MTNR1B, SIRT1	5
Yamanashi T et al, 2021	USA	Cohort Study	CAM-ICU	TNF	1
Yamanashi T et al, 2021	USA	Cohort Study	CAM-ICU	TNF-a, IL-1b, IL-6	3
Steimer M et al, 2021	Germany	Cohort Study	nuDesc	PER2, HO1	2
Nekrosius D et al, 2019	Lithuania	Cohort Study	CAM	COMT	1
Rhee J et al, 2021	USA	Randomized Control Trial	CAM	FN1.4, FN1.3, Troponin-1, C5a, IL-1, Cadherin-12, IL-6, PKC-Z, FGF-16, TIMP-1	10
Ballweg T et al, 2021	USA	Cohort Study	CAM-ICU	IL-8, IL-10, MCP-1	3
Tang C et al, 2020	China	Randomized Control Trial	CAM	IL-6, TNF-a, IL-10	3
Vasunilashorn SM et al, 2019	USA	Case-Control Study	CAM	IL-6, IL-2, CRP, SERPINA3, HPX, ORM1, AZGP1	7
Van Munster BC et al, 2010	Netherlands	Cohort Study	CAM	Cortisol, IL-6, IL-8, S100B	4
Peters van Ton AM et al, 2020	Netherlands	Case-Control Study	DSM-IV	NBL1, THY1, NrCAM, NCAN, TNKRSF21, DINER, CADM3, RGMA, CTSS, IL-1a, RSPO1, N-Cdase, WFIKKN1, HAGH, CD200R1, IL-5ra, ENRAGE, MCP4, CRTAM, NEP, CST5, BCAN, CASP8, EFNA4, SCF, EZR, CX3CL1, HGF, TGF-B1, SMOC2, CXCL6	31
Vasunilashorn SM et al, 2022	USA	Case-Control Study	CAM	CHI3L1, PF4, MICA, ADCYAP1, RETN, CD300C, CD274, FCGR3B, PAPPA, TNFRSF1A, PLA2G2A, IL-6, TIMP1, THBS1, CD177, CKM, NAAA, ANP32B, KLKB1, BMP1, C4A, CCL27, CTSV, TNFSF9, CCL11, IL-25, AMN, STX1A, CCL16, CHKB, SERPING1, MIA, CCL27, CDH1, PLG, LRIG3	36
Ka´zmierski J et al, 2021	Poland	Cohort Study	CAM	MCP-1, CRP	2
Ye C et al, 2020	China	Cohort Study	CAM-ICU	IL-6, CHI3L1, S100B, Lp-PLA2, MIF, ICAM-1, VCAM-1, BACE1, a-SYN	9
Ritchie CW et al, 2014	UK	Cross-Sectional Study	CAM	CRP	1
Plaschke K et al, 2010	Germany	Cohort Study	CAM-ICU	IL-6, Cortisol	2
Szwed K et al, 2021	Poland	Case-Control Study	CAM-ICU	NSP, GFAP	2
Erikson K et al, 2019	Finland	Cohort Study	CAM‐ICU	S100B, IL-6	2
Yuan Y et al, 2020	China	Case-Control Study	CAM	IL-1b, IL-6, a-SYN	3
Khan SH et al, 2022	USA	Randomized Control Trial	CAM‐ICU	CRP, IL-8, IL-10	3
Menzenbach J et al, 2021	Germany	Cohort Study	CAM‐ICU	CCL2, SDC-1	2
Boogaard MVD et al, 2011	Netherlands	Cross-Sectional Study	CAM-ICU	IL-8, MCP-1, PCT, Cortisol, TNF-a, MIF, IL-8, IL-1b, IL-1ra, IL-10	10
Hall RJ et al, 2013	Scotland	Cohort Study	CAM	S100B	1
Xu WB et al, 2019	China	Case-Control Study	CAM	sFGL2	1
Chai Lv et al, 2021	China	Cohort Study	CAM	IL-6	1
Khan BA et al, 2013	USA	Cohort Study	CAM-ICU	S100B	1
Mao M et al, 2022	China	Cohort Study	CAM	PGE2, NFL, S100B, GFAP	4
Khan BA et al, 2020	USA	Cohort Study	CAM-ICU	IL-6, IL-8, IL-10, TNF-a, CRP, S100B	6
Neerland et al, 2016	Norway	Cohort Study	CAM	CRP, sIL-6R	2
Girard TD et al, 2012	USA	Cohort Study	CAM-ICU	MMP-9, Protein C, sTNFR1	3
Maes M et al, 2022	Thailand	Cohort Study	DRSR-98	GlutaR, AQP4, HSP60	3
Pfister D et al, 2008	USA	Cohort Study	CAM-ICU	CRP, S100B, Cortisol	3
Cerejeira J et al, 2012	Portugal	Cohort Study	CAM	CRP, IL-6, IL-8, IL-10	4
Rooij SE et al, 2007	Netherlands	Cohort Study	CAM	IL-6, IL-8	2
Wang B et al, 2022	China	Case-Control Study	CAM	APP	1
McNeil JB et al, 2019	USA	Cohort Study	CAM-ICU	PAI-1, IL-6	2
Klimiec Moskal et al, 2021	Poland	Cohort Study	CAM-ICU	Gal-3BP	1
Cape E et al, 2014	Netherlands	Cohort Study	CAM	IL-1b, IL-1ra	2
Lindblom RPF et al, 2018	Sweden	Cohort Study	CAM-ICU	TR4, EZH2, CHI3L1, IL-6, SFRP2, PMP2, RTN4R, GFAP, CX3CL1, ICAM-1	10
Skrede et al, 2015	Norway	Cohort Study	CAM	MCP-1	1
Brattinga B et al, 2022	Netherlands	Cohort Study	DOS scale	IL-6, IL-10, NGAL	3
Chen Y et al, 2019	China	Cohort Study	CAM-ICU	IL-6	1
Shen H et al, 2016	China	Cohort Study	CAM, DRS-R98	IGF-1	1
Liu X et al, 2023	China	Case-Control Study	CAM-ICU	NFL, GFAP	2
Sun Y et al, 2023	China	Cohort Study	CAM	CRP	1
Oren RL et at, 2023	USA	Cohort Study	3D-CAM	IL-8, LTBR, IL-6, ASGR1	4
Wu X et al, 2023a	China	Cohort Study	CAM	Aβ40, Aβ42, P-Tau	3
Ruhnau J et al, 2023	Germany	Cohort Study	DSM-5, Nu-DESC	sTREM2, Gasdermin D, IL-6, S100B, IL-1B	5
Nübel J et al, 2023	Germany	Cohort Study	CAM-ICU	NSE	1
Dillon St et al, 2023	USA	Cohort Study	CAM	ACAN, CFL1, CXCL11, H2AFZ, MUC1, NAMPT, INS, CD97, ICOS, PARK7, FAM107B, CD38, NGF, PPIF, THPO, DCN, MICA, HAPLN1, CTSV, GNLY, CXCL6, CCL2, MMP14, MSN, CHRDL1, PROC, CCL28, CTSD, FSTL1, IGFBP2, PTPN6, PRKCA	32
Zhang Y et al, 2023	China	Longitudinal Study	CAM	IL-6, sIL-6R	2
Liang F et al, 2023	USA	Cohort Study	CAM, MDAS	Tau-PT181, Tau-PT217	2
Leung JM et al, 2023	USA	Case-Control Study	CAM	NFL	1
Dönmezler S et al, 2023	Turkey	Case-Control Study	DSM-5	eGFR, proBNP	2
Wiredu K et al, 2023	USA	Case-Control Study	CAM	CRP, CH3L1, AACT, TIMP1, FGL1, SAA1, SAA2, IBP2, CAH3, CATB, PEPA3, ACTN1	12
Su LJ et al,2023	China	Cohort Study	CAM-ICU	sTNFR-1, sTNFR-2	2
Shyam R et al, 2023a	India	Case-Control Study	CAM-ICU	S100B	1
Tsui A et al, 2023	England	Cohort Study	DSM-IV	CRP	1
Plaschke K et al, 2023	Germany	Cohort Study	ICDSC, CAM-ICU	PON1, IgHV3, C1QC, THBS1, FGG	5
Wu X et al, 2023b	China	Cohort Study	CAM, MDAS	Aβ42, P-tau, T-tau	3
Kim HJ et al, 2023	South Korean	Cohort Study	DSM-V	CRP	1
Shyam R et al, 2023b	India	Case-Control Study	CAM-ICU	CRP	1
Brown et al, 2024	USA	Cohort Study	CAM, CAM-ICU, DSM-V	NFL	1
Klimiec-Moskal et al, 2023	Poland	Cohort Study	bCAM, CAM-ICU	CRP	1
Imai T et al, 2023	Japan	Cohort Study	CAM	IL-6	1
Khan SH et al, 2023	USA	Case-Control Study	CAM-ICU, RASS	F9, MAN1A1, AGT, CP, C2, ITIH3	6
